# Supplementary material for: Sparsey™: event recognition via deep hierarchical sparse distributed codes
Source: Front Comput Neurosci. 2014 Dec 15;8:160. doi: 10.3389/fncom.2014.00160 (PMC4266026; doi:10.3389/fncom.2014.00160)
Supplement: Supplementary file 2 [file DataSheet1.ZIP]

Archive with 64 entries (60 files):
- datasets/
- datasets/dataset_README.txt
- datasets/Study1/
- datasets/Study1/12x12_2f_AX.raw
- datasets/Study1/12x12_2f_BX.raw
- datasets/Study1/12x12_2f_CX.raw
- datasets/Study1/12x12_2f_DX.raw
- datasets/Study1/12x12_2f_EX.raw
- datasets/Study1/12x12_2f_FX.raw
- datasets/Study2/
- datasets/Study2/24x24_20f_waving_pers18_5.raw
- datasets/Study2/24x24_20f_waving_pers18_9.raw
- datasets/Study2/24x24_20f_waving_pers1_2.raw
- datasets/Study2/24x24_20f_waving_pers1_6.raw
- datasets/Study2/24x24_20f_waving_pers2_5.raw
- datasets/Study2/24x24_20f_waving_pers2_7.raw
- datasets/Study2/24x24_20f_waving_pers3_2.raw
- datasets/Study2/24x24_20f_waving_pers5_4.raw
- datasets/Study3/
- datasets/Study3/s1.raw
- datasets/Study3/s10.raw
- datasets/Study3/s10_1_pix_change.raw
- datasets/Study3/s10_2_pix_change.raw
- datasets/Study3/s11.raw
- datasets/Study3/s11_1_pix_change.raw
- datasets/Study3/s11_2_pix_change.raw
- datasets/Study3/s12.raw
- datasets/Study3/s12_1_pix_change.raw
- datasets/Study3/s12_2_pix_change.raw
- datasets/Study3/s13.raw
- datasets/Study3/s13_1_pix_change.raw
- datasets/Study3/s13_2_pix_change.raw
- datasets/Study3/s14.raw
- datasets/Study3/s14_1_pix_change.raw
- datasets/Study3/s14_2_pix_change.raw
- datasets/Study3/s15.raw
- datasets/Study3/s15_1_pix_change.raw
- datasets/Study3/s15_2_pix_change.raw
- datasets/Study3/s1_1_pix_change.raw
- datasets/Study3/s1_2_pix_change.raw
- datasets/Study3/s2.raw
- datasets/Study3/s2_1_pix_change.raw
- datasets/Study3/s2_2_pix_change.raw
- datasets/Study3/s3.raw
- datasets/Study3/s3_1_pix_change.raw
- datasets/Study3/s3_2_pix_change.raw
- datasets/Study3/s4.raw
- datasets/Study3/s4_1_pix_change.raw
- datasets/Study3/s4_2_pix_change.raw
- datasets/Study3/s5.raw
- datasets/Study3/s5_1_pix_change.raw
- datasets/Study3/s5_2_pix_change.raw
- datasets/Study3/s6.raw
- datasets/Study3/s6_1_pix_change.raw
- datasets/Study3/s6_2_pix_change.raw
- datasets/Study3/s7.raw
- datasets/Study3/s7_1_pix_change.raw
- datasets/Study3/s7_2_pix_change.raw
- datasets/Study3/s8.raw
- datasets/Study3/s8_1_pix_change.raw
- datasets/Study3/s8_2_pix_change.raw
- datasets/Study3/s9.raw
- datasets/Study3/s9_1_pix_change.raw
- datasets/Study3/s9_2_pix_change.raw
