# Supplementary material for: Sparsey™: event recognition via deep hierarchical sparse distributed codes
Source: Front Comput Neurosci. 2014 Dec 15;8:160. doi: 10.3389/fncom.2014.00160 (PMC4266026; doi:10.3389/fncom.2014.00160)
Supplement: Supplementary file 2 [file DataSheet1.ZIP › datasets/dataset_README.txt]

This zip archive has the train and test data used in the three studies reported in the paper "SPARSEY�: EVENT RECOGNITION VIA DEEP HIERARCHICAL SPARSE DISTRIBUTED CODES" by Gerard Rinkus.  The data are in three folders names Study1, Study2, and Study3.

All data are spatiotemporal patterns (sequences) of binary pixel frames and are in the RAW (.raw) format used by ImageJ.  Each pixel is represented by a single byte that is 0 (for white) and 255 (for black).

Study1 folder contains six files, each of which is two frames long where the frames are 12x12 pixels.
Study2 folder contains eight files, each 20 frames long where the frames are 24x24 pixels
Study3 folder contains 45 files:

	15 10-frame snippets with frame size 12x12 (original set)
	15 10-frame snippets produced from the original set by randomly perturbing one pixel per frame (1-pix-change set)
	15 10-frame snippets produced from the original set by randonly perturbin two pixels per frame (2-pix-change set)
